# Supplementary material for: Ion-Specific Gelation and Internal Dynamics of Nanocellulose Biocompatible Hybrid Hydrogels: Insights from Fluctuation Analysis
Source: Gels. 2025 Mar 12;11(3):197. doi: 10.3390/gels11030197 (PMC11942523; doi:10.3390/gels11030197)
Supplement: Supplementary file 1 [file gels-11-00197-s001.zip]

Archive with 24 entries (23 files):
- cell_cultures.png
- ESI-main.aux
- ESI-main.bcf
- ESI-main.log
- ESI-main.out
- ESI-main.pdf
- ESI-main.run.xml
- ESI-main.synctex.gz
- ESI-main.tex
- ESI-NAs.png
- ESI-NCs.png
- ESI-NPs.png
- ESI-references.bib
- ESI_ftir2024_complete.png
- ESI_g2_curves.png
- figures/
- figures/cat_momo_1.png
- figures/cat_momo_2.png
- figures/fig_a.png
- figures/fig_b.png
- figures/fig_c.png
- freq_sweep.png
- gels-3502042-ESI-main.pdf
- lver.png
