# Supplementary material for: Ion-Specific Gelation and Internal Dynamics of Nanocellulose Biocompatible Hybrid Hydrogels: Insights from Fluctuation Analysis
Source: Gels. 2025 Mar 12;11(3):197. doi: 10.3390/gels11030197 (PMC11942523; doi:10.3390/gels11030197)
Supplement: Supplementary file 1 [file gels-11-00197-s001.zip › ESI-main.log]

This is pdfTeX, Version 3.141592653-2.6-1.40.25 (TeX Live 2023) (preloaded format=pdflatex 2023.12.17)  12 MAR 2025 18:09
entering extended mode
 \write18 enabled.
 %&-line parsing enabled.
**ESI-main.tex
(./ESI-main.tex
LaTeX2e <2022-11-01> patch level 1
L3 programming layer <2023-02-22>
(c:/texlive/2023/texmf-dist/tex/latex/base/article.cls
Document Class: article 2022/07/02 v1.4n Standard LaTeX document class
(c:/texlive/2023/texmf-dist/tex/latex/base/size12.clo
File: size12.clo 2022/07/02 v1.4n Standard LaTeX file (size option)
)
\c@part=\count185
\c@section=\count186
\c@subsection=\count187
\c@subsubsection=\count188
\c@paragraph=\count189
\c@subparagraph=\count190
\c@figure=\count191
\c@table=\count192
\abovecaptionskip=\skip48
\belowcaptionskip=\skip49
\bibindent=\dimen140
)
(c:/texlive/2023/texmf-dist/tex/generic/babel/babel.sty
Package: babel 2023/02/13 3.86 The Babel package
\babel@savecnt=\count193
\U@D=\dimen141
\l@unhyphenated=\language87

(c:/texlive/2023/texmf-dist/tex/generic/babel/txtbabel.def)
\bbl@readstream=\read2
\bbl@dirlevel=\count194

(c:/texlive/2023/texmf-dist/tex/generic/babel-english/british.ldf
Language: british 2017/06/06 v3.3r English support from the babel system

(c:/texlive/2023/texmf-dist/tex/generic/babel-english/english.ldf
Language: english 2017/06/06 v3.3r English support from the babel system
Package babel Info: Hyphen rules for 'canadian' set to \l@english
(babel)             (\language0). Reported on input line 102.
Package babel Info: Hyphen rules for 'australian' set to \l@ukenglish
(babel)             (\language21). Reported on input line 105.
Package babel Info: Hyphen rules for 'newzealand' set to \l@ukenglish
(babel)             (\language21). Reported on input line 108.
)))
(c:/texlive/2023/texmf-dist/tex/generic/babel/locale/en/babel-british.tex
Package babel Info: Importing font and identification data for british
(babel)             from babel-en-GB.ini. Reported on input line 11.
)
(c:/texlive/2023/texmf-dist/tex/latex/geometry/geometry.sty
Package: geometry 2020/01/02 v5.9 Page Geometry

(c:/texlive/2023/texmf-dist/tex/latex/graphics/keyval.sty
Package: keyval 2022/05/29 v1.15 key=value parser (DPC)
\KV@toks@=\toks16
)
(c:/texlive/2023/texmf-dist/tex/generic/iftex/ifvtex.sty
Package: ifvtex 2019/10/25 v1.7 ifvtex legacy package. Use iftex instead.

(c:/texlive/2023/texmf-dist/tex/generic/iftex/iftex.sty
Package: iftex 2022/02/03 v1.0f TeX engine tests
))
\Gm@cnth=\count195
\Gm@cntv=\count196
\c@Gm@tempcnt=\count197
\Gm@bindingoffset=\dimen142
\Gm@wd@mp=\dimen143
\Gm@odd@mp=\dimen144
\Gm@even@mp=\dimen145
\Gm@layoutwidth=\dimen146
\Gm@layoutheight=\dimen147
\Gm@layouthoffset=\dimen148
\Gm@layoutvoffset=\dimen149
\Gm@dimlist=\toks17
)
(c:/texlive/2023/texmf-dist/tex/latex/biblatex/biblatex.sty
Package: biblatex 2023/03/05 v3.19 programmable bibliographies (PK/MW)

(c:/texlive/2023/texmf-dist/tex/generic/pdftexcmds/pdftexcmds.sty
Package: pdftexcmds 2020-06-27 v0.33 Utility functions of pdfTeX for LuaTeX (HO
)

(c:/texlive/2023/texmf-dist/tex/generic/infwarerr/infwarerr.sty
Package: infwarerr 2019/12/03 v1.5 Providing info/warning/error messages (HO)
)
(c:/texlive/2023/texmf-dist/tex/generic/ltxcmds/ltxcmds.sty
Package: ltxcmds 2020-05-10 v1.25 LaTeX kernel commands for general use (HO)
)
Package pdftexcmds Info: \pdf@primitive is available.
Package pdftexcmds Info: \pdf@ifprimitive is available.
Package pdftexcmds Info: \pdfdraftmode found.
)
(c:/texlive/2023/texmf-dist/tex/latex/etoolbox/etoolbox.sty
Package: etoolbox 2020/10/05 v2.5k e-TeX tools for LaTeX (JAW)
\etb@tempcnta=\count198
)
(c:/texlive/2023/texmf-dist/tex/latex/kvoptions/kvoptions.sty
Package: kvoptions 2022-06-15 v3.15 Key value format for package options (HO)

(c:/texlive/2023/texmf-dist/tex/latex/kvsetkeys/kvsetkeys.sty
Package: kvsetkeys 2022-10-05 v1.19 Key value parser (HO)
))
(c:/texlive/2023/texmf-dist/tex/latex/logreq/logreq.sty
Package: logreq 2010/08/04 v1.0 xml request logger
\lrq@indent=\count199

(c:/texlive/2023/texmf-dist/tex/latex/logreq/logreq.def
File: logreq.def 2010/08/04 v1.0 logreq spec v1.0
))
(c:/texlive/2023/texmf-dist/tex/latex/base/ifthen.sty
Package: ifthen 2022/04/13 v1.1d Standard LaTeX ifthen package (DPC)
)
(c:/texlive/2023/texmf-dist/tex/latex/url/url.sty
\Urlmuskip=\muskip16
Package: url 2013/09/16  ver 3.4  Verb mode for urls, etc.
)
\c@tabx@nest=\count266
\c@listtotal=\count267
\c@listcount=\count268
\c@liststart=\count269
\c@liststop=\count270
\c@citecount=\count271
\c@citetotal=\count272
\c@multicitecount=\count273
\c@multicitetotal=\count274
\c@instcount=\count275
\c@maxnames=\count276
\c@minnames=\count277
\c@maxitems=\count278
\c@minitems=\count279
\c@citecounter=\count280
\c@maxcitecounter=\count281
\c@savedcitecounter=\count282
\c@uniquelist=\count283
\c@uniquename=\count284
\c@refsection=\count285
\c@refsegment=\count286
\c@maxextratitle=\count287
\c@maxextratitleyear=\count288
\c@maxextraname=\count289
\c@maxextradate=\count290
\c@maxextraalpha=\count291
\c@abbrvpenalty=\count292
\c@highnamepenalty=\count293
\c@lownamepenalty=\count294
\c@maxparens=\count295
\c@parenlevel=\count296
\blx@tempcnta=\count297
\blx@tempcntb=\count298
\blx@tempcntc=\count299
\c@blx@maxsection=\count300
\blx@maxsegment@0=\count301
\blx@notetype=\count302
\blx@parenlevel@text=\count303
\blx@parenlevel@foot=\count304
\blx@sectionciteorder@0=\count305
\blx@sectionciteorderinternal@0=\count306
\blx@entrysetcounter=\count307
\blx@biblioinstance=\count308
\labelnumberwidth=\skip50
\labelalphawidth=\skip51
\biblabelsep=\skip52
\bibitemsep=\skip53
\bibnamesep=\skip54
\bibinitsep=\skip55
\bibparsep=\skip56
\bibhang=\skip57
\blx@bcfin=\read3
\blx@bcfout=\write3
\blx@langwohyphens=\language88
\c@mincomprange=\count309
\c@maxcomprange=\count310
\c@mincompwidth=\count311
Package biblatex Info: Trying to load biblatex default data model...
Package biblatex Info: ... file 'blx-dm.def' found.

(c:/texlive/2023/texmf-dist/tex/latex/biblatex/blx-dm.def
File: blx-dm.def 2023/03/05 v3.19 biblatex localization (PK/MW)
)
Package biblatex Info: Trying to load biblatex style data model...
Package biblatex Info: ... file 'numeric-comp.dbx' not found.
Package biblatex Info: Trying to load biblatex custom data model...
Package biblatex Info: ... file 'biblatex-dm.cfg' not found.
\c@afterword=\count312
\c@savedafterword=\count313
\c@annotator=\count314
\c@savedannotator=\count315
\c@author=\count316
\c@savedauthor=\count317
\c@bookauthor=\count318
\c@savedbookauthor=\count319
\c@commentator=\count320
\c@savedcommentator=\count321
\c@editor=\count322
\c@savededitor=\count323
\c@editora=\count324
\c@savededitora=\count325
\c@editorb=\count326
\c@savededitorb=\count327
\c@editorc=\count328
\c@savededitorc=\count329
\c@foreword=\count330
\c@savedforeword=\count331
\c@holder=\count332
\c@savedholder=\count333
\c@introduction=\count334
\c@savedintroduction=\count335
\c@namea=\count336
\c@savednamea=\count337
\c@nameb=\count338
\c@savednameb=\count339
\c@namec=\count340
\c@savednamec=\count341
\c@translator=\count342
\c@savedtranslator=\count343
\c@shortauthor=\count344
\c@savedshortauthor=\count345
\c@shorteditor=\count346
\c@savedshorteditor=\count347
\c@labelname=\count348
\c@savedlabelname=\count349
\c@institution=\count350
\c@savedinstitution=\count351
\c@lista=\count352
\c@savedlista=\count353
\c@listb=\count354
\c@savedlistb=\count355
\c@listc=\count356
\c@savedlistc=\count357
\c@listd=\count358
\c@savedlistd=\count359
\c@liste=\count360
\c@savedliste=\count361
\c@listf=\count362
\c@savedlistf=\count363
\c@location=\count364
\c@savedlocation=\count365
\c@organization=\count366
\c@savedorganization=\count367
\c@origlocation=\count368
\c@savedoriglocation=\count369
\c@origpublisher=\count370
\c@savedorigpublisher=\count371
\c@publisher=\count372
\c@savedpublisher=\count373
\c@language=\count374
\c@savedlanguage=\count375
\c@origlanguage=\count376
\c@savedoriglanguage=\count377
\c@pageref=\count378
\c@savedpageref=\count379
\shorthandwidth=\skip58
\shortjournalwidth=\skip59
\shortserieswidth=\skip60
\shorttitlewidth=\skip61
\shortauthorwidth=\skip62
\shorteditorwidth=\skip63
\locallabelnumberwidth=\skip64
\locallabelalphawidth=\skip65
\localshorthandwidth=\skip66
\localshortjournalwidth=\skip67
\localshortserieswidth=\skip68
\localshorttitlewidth=\skip69
\localshortauthorwidth=\skip70
\localshorteditorwidth=\skip71
Package biblatex Info: Trying to load compatibility code...
Package biblatex Info: ... file 'blx-compat.def' found.

(c:/texlive/2023/texmf-dist/tex/latex/biblatex/blx-compat.def
File: blx-compat.def 2023/03/05 v3.19 biblatex compatibility (PK/MW)
)
Package biblatex Info: Trying to load generic definitions...
Package biblatex Info: ... file 'biblatex.def' found.

(c:/texlive/2023/texmf-dist/tex/latex/biblatex/biblatex.def
File: biblatex.def 2023/03/05 v3.19 biblatex compatibility (PK/MW)
\c@textcitecount=\count380
\c@textcitetotal=\count381
\c@textcitemaxnames=\count382
\c@biburlbigbreakpenalty=\count383
\c@biburlbreakpenalty=\count384
\c@biburlnumpenalty=\count385
\c@biburlucpenalty=\count386
\c@biburllcpenalty=\count387
\biburlbigskip=\muskip17
\biburlnumskip=\muskip18
\biburlucskip=\muskip19
\biburllcskip=\muskip20
\c@smartand=\count388
)
Package biblatex Info: Trying to load bibliography style 'numeric-comp'...
Package biblatex Info: ... file 'numeric-comp.bbx' found.

(c:/texlive/2023/texmf-dist/tex/latex/biblatex/bbx/numeric-comp.bbx
File: numeric-comp.bbx 2023/03/05 v3.19 biblatex bibliography style (PK/MW)
Package biblatex Info: Trying to load bibliography style 'numeric'...
Package biblatex Info: ... file 'numeric.bbx' found.

(c:/texlive/2023/texmf-dist/tex/latex/biblatex/bbx/numeric.bbx
File: numeric.bbx 2023/03/05 v3.19 biblatex bibliography style (PK/MW)
Package biblatex Info: Trying to load bibliography style 'standard'...
Package biblatex Info: ... file 'standard.bbx' found.

(c:/texlive/2023/texmf-dist/tex/latex/biblatex/bbx/standard.bbx
File: standard.bbx 2023/03/05 v3.19 biblatex bibliography style (PK/MW)
\c@bbx:relatedcount=\count389
\c@bbx:relatedtotal=\count390
)))
Package biblatex Info: Trying to load citation style 'numeric-comp'...
Package biblatex Info: ... file 'numeric-comp.cbx' found.

(c:/texlive/2023/texmf-dist/tex/latex/biblatex/cbx/numeric-comp.cbx
File: numeric-comp.cbx 2023/03/05 v3.19 biblatex citation style (PK/MW)
\c@cbx@tempcnta=\count391
\c@cbx@tempcntb=\count392
\c@cbx@tempcntc=\count393
\c@cbx@tempcntd=\count394
Package biblatex Info: Redefining '\cite'.
Package biblatex Info: Redefining '\parencite'.
Package biblatex Info: Redefining '\footcite'.
Package biblatex Info: Redefining '\footcitetext'.
Package biblatex Info: Redefining '\smartcite'.
Package biblatex Info: Redefining '\supercite'.
Package biblatex Info: Redefining '\textcite'.
Package biblatex Info: Redefining '\textcites'.
Package biblatex Info: Redefining '\cites'.
Package biblatex Info: Redefining '\parencites'.
Package biblatex Info: Redefining '\smartcites'.
)
Package biblatex Info: Trying to load configuration file...
Package biblatex Info: ... file 'biblatex.cfg' found.

(c:/texlive/2023/texmf-dist/tex/latex/biblatex/biblatex.cfg
File: biblatex.cfg 
)
Package biblatex Info: Input encoding 'utf8' detected.
Package biblatex Info: Document encoding is UTF8 ....

(c:/texlive/2023/texmf-dist/tex/latex/l3kernel/expl3.sty
Package: expl3 2023-02-22 L3 programming layer (loader) 

(c:/texlive/2023/texmf-dist/tex/latex/l3backend/l3backend-pdftex.def
File: l3backend-pdftex.def 2023-01-16 L3 backend support: PDF output (pdfTeX)
\l__color_backend_stack_int=\count395
\l__pdf_internal_box=\box51
))
Package biblatex Info: ... and expl3
(biblatex)             2023-02-22 L3 programming layer (loader) 
(biblatex)             is new enough (at least 2020/04/06),
(biblatex)             setting 'casechanger=expl3'.

(c:/texlive/2023/texmf-dist/tex/latex/biblatex/blx-case-expl3.sty
(c:/texlive/2023/texmf-dist/tex/latex/l3packages/xparse/xparse.sty
Package: xparse 2023-02-02 L3 Experimental document command parser
)
Package: blx-case-expl3 2023/03/05 v3.19 expl3 case changing code for biblatex
))
(c:/texlive/2023/texmf-dist/tex/latex/amsmath/amsmath.sty
Package: amsmath 2022/04/08 v2.17n AMS math features
\@mathmargin=\skip72

For additional information on amsmath, use the `?' option.
(c:/texlive/2023/texmf-dist/tex/latex/amsmath/amstext.sty
Package: amstext 2021/08/26 v2.01 AMS text

(c:/texlive/2023/texmf-dist/tex/latex/amsmath/amsgen.sty
File: amsgen.sty 1999/11/30 v2.0 generic functions
\@emptytoks=\toks18
\ex@=\dimen150
))
(c:/texlive/2023/texmf-dist/tex/latex/amsmath/amsbsy.sty
Package: amsbsy 1999/11/29 v1.2d Bold Symbols
\pmbraise@=\dimen151
)
(c:/texlive/2023/texmf-dist/tex/latex/amsmath/amsopn.sty
Package: amsopn 2022/04/08 v2.04 operator names
)
\inf@bad=\count396
LaTeX Info: Redefining \frac on input line 234.
\uproot@=\count397
\leftroot@=\count398
LaTeX Info: Redefining \overline on input line 399.
LaTeX Info: Redefining \colon on input line 410.
\classnum@=\count399
\DOTSCASE@=\count400
LaTeX Info: Redefining \ldots on input line 496.
LaTeX Info: Redefining \dots on input line 499.
LaTeX Info: Redefining \cdots on input line 620.
\Mathstrutbox@=\box52
\strutbox@=\box53
LaTeX Info: Redefining \big on input line 722.
LaTeX Info: Redefining \Big on input line 723.
LaTeX Info: Redefining \bigg on input line 724.
LaTeX Info: Redefining \Bigg on input line 725.
\big@size=\dimen152
LaTeX Font Info:    Redeclaring font encoding OML on input line 743.
LaTeX Font Info:    Redeclaring font encoding OMS on input line 744.
\macc@depth=\count401
LaTeX Info: Redefining \bmod on input line 905.
LaTeX Info: Redefining \pmod on input line 910.
LaTeX Info: Redefining \smash on input line 940.
LaTeX Info: Redefining \relbar on input line 970.
LaTeX Info: Redefining \Relbar on input line 971.
\c@MaxMatrixCols=\count402
\dotsspace@=\muskip21
\c@parentequation=\count403
\dspbrk@lvl=\count404
\tag@help=\toks19
\row@=\count405
\column@=\count406
\maxfields@=\count407
\andhelp@=\toks20
\eqnshift@=\dimen153
\alignsep@=\dimen154
\tagshift@=\dimen155
\tagwidth@=\dimen156
\totwidth@=\dimen157
\lineht@=\dimen158
\@envbody=\toks21
\multlinegap=\skip73
\multlinetaggap=\skip74
\mathdisplay@stack=\toks22
LaTeX Info: Redefining \[ on input line 2953.
LaTeX Info: Redefining \] on input line 2954.
)
(c:/texlive/2023/texmf-dist/tex/latex/graphics/graphicx.sty
Package: graphicx 2021/09/16 v1.2d Enhanced LaTeX Graphics (DPC,SPQR)

(c:/texlive/2023/texmf-dist/tex/latex/graphics/graphics.sty
Package: graphics 2022/03/10 v1.4e Standard LaTeX Graphics (DPC,SPQR)

(c:/texlive/2023/texmf-dist/tex/latex/graphics/trig.sty
Package: trig 2021/08/11 v1.11 sin cos tan (DPC)
)
(c:/texlive/2023/texmf-dist/tex/latex/graphics-cfg/graphics.cfg
File: graphics.cfg 2016/06/04 v1.11 sample graphics configuration
)
Package graphics Info: Driver file: pdftex.def on input line 107.

(c:/texlive/2023/texmf-dist/tex/latex/graphics-def/pdftex.def
File: pdftex.def 2022/09/22 v1.2b Graphics/color driver for pdftex
))
\Gin@req@height=\dimen159
\Gin@req@width=\dimen160
)
(c:/texlive/2023/texmf-dist/tex/latex/hyperref/hyperref.sty
Package: hyperref 2023-02-07 v7.00v Hypertext links for LaTeX

(c:/texlive/2023/texmf-dist/tex/generic/kvdefinekeys/kvdefinekeys.sty
Package: kvdefinekeys 2019-12-19 v1.6 Define keys (HO)
)
(c:/texlive/2023/texmf-dist/tex/generic/pdfescape/pdfescape.sty
Package: pdfescape 2019/12/09 v1.15 Implements pdfTeX's escape features (HO)
)
(c:/texlive/2023/texmf-dist/tex/latex/hycolor/hycolor.sty
Package: hycolor 2020-01-27 v1.10 Color options for hyperref/bookmark (HO)
)
(c:/texlive/2023/texmf-dist/tex/latex/letltxmacro/letltxmacro.sty
Package: letltxmacro 2019/12/03 v1.6 Let assignment for LaTeX macros (HO)
)
(c:/texlive/2023/texmf-dist/tex/latex/auxhook/auxhook.sty
Package: auxhook 2019-12-17 v1.6 Hooks for auxiliary files (HO)
)
(c:/texlive/2023/texmf-dist/tex/latex/hyperref/nameref.sty
Package: nameref 2022-05-17 v2.50 Cross-referencing by name of section

(c:/texlive/2023/texmf-dist/tex/latex/refcount/refcount.sty
Package: refcount 2019/12/15 v3.6 Data extraction from label references (HO)
)
(c:/texlive/2023/texmf-dist/tex/generic/gettitlestring/gettitlestring.sty
Package: gettitlestring 2019/12/15 v1.6 Cleanup title references (HO)
)
\c@section@level=\count408
)
\@linkdim=\dimen161
\Hy@linkcounter=\count409
\Hy@pagecounter=\count410

(c:/texlive/2023/texmf-dist/tex/latex/hyperref/pd1enc.def
File: pd1enc.def 2023-02-07 v7.00v Hyperref: PDFDocEncoding definition (HO)
Now handling font encoding PD1 ...
... no UTF-8 mapping file for font encoding PD1
)
(c:/texlive/2023/texmf-dist/tex/generic/intcalc/intcalc.sty
Package: intcalc 2019/12/15 v1.3 Expandable calculations with integers (HO)
)
(c:/texlive/2023/texmf-dist/tex/generic/etexcmds/etexcmds.sty
Package: etexcmds 2019/12/15 v1.7 Avoid name clashes with e-TeX commands (HO)
)
\Hy@SavedSpaceFactor=\count411

(c:/texlive/2023/texmf-dist/tex/latex/hyperref/puenc.def
File: puenc.def 2023-02-07 v7.00v Hyperref: PDF Unicode definition (HO)
Now handling font encoding PU ...
... no UTF-8 mapping file for font encoding PU
)
Package hyperref Info: Option `colorlinks' set `true' on input line 4060.
Package hyperref Info: Hyper figures OFF on input line 4177.
Package hyperref Info: Link nesting OFF on input line 4182.
Package hyperref Info: Hyper index ON on input line 4185.
Package hyperref Info: Plain pages OFF on input line 4192.
Package hyperref Info: Backreferencing OFF on input line 4197.
Package hyperref Info: Implicit mode ON; LaTeX internals redefined.
Package hyperref Info: Bookmarks ON on input line 4425.
\c@Hy@tempcnt=\count412
LaTeX Info: Redefining \url on input line 4763.
\XeTeXLinkMargin=\dimen162

(c:/texlive/2023/texmf-dist/tex/generic/bitset/bitset.sty
Package: bitset 2019/12/09 v1.3 Handle bit-vector datatype (HO)

(c:/texlive/2023/texmf-dist/tex/generic/bigintcalc/bigintcalc.sty
Package: bigintcalc 2019/12/15 v1.5 Expandable calculations on big integers (HO
)
))
\Fld@menulength=\count413
\Field@Width=\dimen163
\Fld@charsize=\dimen164
Package hyperref Info: Hyper figures OFF on input line 6042.
Package hyperref Info: Link nesting OFF on input line 6047.
Package hyperref Info: Hyper index ON on input line 6050.
Package hyperref Info: backreferencing OFF on input line 6057.
Package hyperref Info: Link coloring ON on input line 6060.
Package hyperref Info: Link coloring with OCG OFF on input line 6067.
Package hyperref Info: PDF/A mode OFF on input line 6072.

(c:/texlive/2023/texmf-dist/tex/latex/base/atbegshi-ltx.sty
Package: atbegshi-ltx 2021/01/10 v1.0c Emulation of the original atbegshi
package with kernel methods
)
\Hy@abspage=\count414
\c@Item=\count415
\c@Hfootnote=\count416
)
Package hyperref Info: Driver (autodetected): hpdftex.

(c:/texlive/2023/texmf-dist/tex/latex/hyperref/hpdftex.def
File: hpdftex.def 2023-02-07 v7.00v Hyperref driver for pdfTeX

(c:/texlive/2023/texmf-dist/tex/latex/base/atveryend-ltx.sty
Package: atveryend-ltx 2020/08/19 v1.0a Emulation of the original atveryend pac
kage
with kernel methods
)
\Fld@listcount=\count417
\c@bookmark@seq@number=\count418

(c:/texlive/2023/texmf-dist/tex/latex/rerunfilecheck/rerunfilecheck.sty
Package: rerunfilecheck 2022-07-10 v1.10 Rerun checks for auxiliary files (HO)

(c:/texlive/2023/texmf-dist/tex/generic/uniquecounter/uniquecounter.sty
Package: uniquecounter 2019/12/15 v1.4 Provide unlimited unique counter (HO)
)
Package uniquecounter Info: New unique counter `rerunfilecheck' on input line 2
85.
)
\Hy@SectionHShift=\skip75
)
(c:/texlive/2023/texmf-dist/tex/latex/appendix/appendix.sty
Package: appendix 2020/02/08 v1.2c extra appendix facilities
\c@@pps=\count419
\c@@ppsavesec=\count420
\c@@ppsaveapp=\count421
)
(c:/texlive/2023/texmf-dist/tex/latex/jknapltx/mathrsfs.sty
Package: mathrsfs 1996/01/01 Math RSFS package v1.0 (jk)
\symrsfs=\mathgroup4
)
(c:/texlive/2023/texmf-dist/tex/latex/amsfonts/amsfonts.sty
Package: amsfonts 2013/01/14 v3.01 Basic AMSFonts support
\symAMSa=\mathgroup5
\symAMSb=\mathgroup6
LaTeX Font Info:    Redeclaring math symbol \hbar on input line 98.
LaTeX Font Info:    Overwriting math alphabet `\mathfrak' in version `bold'
(Font)                  U/euf/m/n --> U/euf/b/n on input line 106.
)
(c:/texlive/2023/texmf-dist/tex/latex/booktabs/booktabs.sty
Package: booktabs 2020/01/12 v1.61803398 Publication quality tables
\heavyrulewidth=\dimen165
\lightrulewidth=\dimen166
\cmidrulewidth=\dimen167
\belowrulesep=\dimen168
\belowbottomsep=\dimen169
\aboverulesep=\dimen170
\abovetopsep=\dimen171
\cmidrulesep=\dimen172
\cmidrulekern=\dimen173
\defaultaddspace=\dimen174
\@cmidla=\count422
\@cmidlb=\count423
\@aboverulesep=\dimen175
\@belowrulesep=\dimen176
\@thisruleclass=\count424
\@lastruleclass=\count425
\@thisrulewidth=\dimen177
)
(c:/texlive/2023/texmf-dist/tex/latex/caption/caption.sty
Package: caption 2023/03/12 v3.6j Customizing captions (AR)

(c:/texlive/2023/texmf-dist/tex/latex/caption/caption3.sty
Package: caption3 2023/03/12 v2.4 caption3 kernel (AR)
\caption@tempdima=\dimen178
\captionmargin=\dimen179
\caption@leftmargin=\dimen180
\caption@rightmargin=\dimen181
\caption@width=\dimen182
\caption@indent=\dimen183
\caption@parindent=\dimen184
\caption@hangindent=\dimen185
Package caption Info: Standard document class detected.
)
\c@caption@flags=\count426
\c@continuedfloat=\count427
Package caption Info: hyperref package is loaded.
)
(c:/texlive/2023/texmf-dist/tex/latex/threeparttable/threeparttable.sty
Package: threeparttable 2003/06/13  v 3.0
\@tempboxb=\box54
)
(c:/texlive/2023/texmf-dist/tex/latex/algorithms/algorithm.sty
Package: algorithm 2009/08/24 v0.1 Document Style `algorithm' - floating enviro
nment

(c:/texlive/2023/texmf-dist/tex/latex/float/float.sty
Package: float 2001/11/08 v1.3d Float enhancements (AL)
\c@float@type=\count428
\float@exts=\toks23
\float@box=\box55
\@float@everytoks=\toks24
\@floatcapt=\box56
)
\@float@every@algorithm=\toks25
\c@algorithm=\count429
)
(c:/texlive/2023/texmf-dist/tex/latex/algorithmicx/algorithmicx.sty
Package: algorithmicx 2005/04/27 v1.2 Algorithmicx

Document Style algorithmicx 1.2 - a greatly improved `algorithmic' style
\c@ALG@line=\count430
\c@ALG@rem=\count431
\c@ALG@nested=\count432
\ALG@tlm=\skip76
\ALG@thistlm=\skip77
\c@ALG@Lnr=\count433
\c@ALG@blocknr=\count434
\c@ALG@storecount=\count435
\c@ALG@tmpcounter=\count436
\ALG@tmplength=\skip78
) (c:/texlive/2023/texmf-dist/tex/latex/algorithmicx/algpseudocode.sty
Package: algpseudocode 

Document Style - pseudocode environments for use with the `algorithmicx' style
) (c:/texlive/2023/texmf-dist/tex/latex/listings/listings.sty
\lst@mode=\count437
\lst@gtempboxa=\box57
\lst@token=\toks26
\lst@length=\count438
\lst@currlwidth=\dimen186
\lst@column=\count439
\lst@pos=\count440
\lst@lostspace=\dimen187
\lst@width=\dimen188
\lst@newlines=\count441
\lst@lineno=\count442
\lst@maxwidth=\dimen189

(c:/texlive/2023/texmf-dist/tex/latex/listings/lstmisc.sty
File: lstmisc.sty 2023/02/27 1.9 (Carsten Heinz)
\c@lstnumber=\count443
\lst@skipnumbers=\count444
\lst@framebox=\box58
)
(c:/texlive/2023/texmf-dist/tex/latex/listings/listings.cfg
File: listings.cfg 2023/02/27 1.9 listings configuration
))
Package: listings 2023/02/27 1.9 (Carsten Heinz)

(c:/texlive/2023/texmf-dist/tex/latex/enumitem/enumitem.sty
Package: enumitem 2019/06/20 v3.9 Customized lists
\labelindent=\skip79
\enit@outerparindent=\dimen190
\enit@toks=\toks27
\enit@inbox=\box59
\enit@count@id=\count445
\enitdp@description=\count446
)
(c:/texlive/2023/texmf-dist/tex/latex/chngcntr/chngcntr.sty
Package: chngcntr 2018/04/09 v1.1a change counter resetting
Package chngcntr Info: \counterwithout already defined.
(chngcntr)             Quitting chngcntr on input line 21.
)
(c:/texlive/2023/texmf-dist/tex/latex/lipsum/lipsum.sty
(c:/texlive/2023/texmf-dist/tex/latex/l3packages/l3keys2e/l3keys2e.sty
Package: l3keys2e 2023-02-02 LaTeX2e option processing using LaTeX3 keys
)
Package: lipsum 2021-09-20 v2.7 150 paragraphs of Lorem Ipsum dummy text
\g__lipsum_par_int=\count447
\l__lipsum_a_int=\count448
\l__lipsum_b_int=\count449

(c:/texlive/2023/texmf-dist/tex/latex/lipsum/lipsum.ltd.tex))
(c:/texlive/2023/texmf-dist/tex/latex/caption/subcaption.sty
Package: subcaption 2023/02/19 v1.6 Sub-captions (AR)
Package caption Info: New subtype `subfigure' on input line 239.
\c@subfigure=\count450
Package caption Info: New subtype `subtable' on input line 239.
\c@subtable=\count451
)
(c:/texlive/2023/texmf-dist/tex/latex/preprint/authblk.sty
Package: authblk 2001/02/27 1.3 (PWD)
\affilsep=\skip80
\@affilsep=\skip81
\c@Maxaffil=\count452
\c@authors=\count453
\c@affil=\count454
)
(c:/texlive/2023/texmf-dist/tex/latex/base/fontenc.sty
Package: fontenc 2021/04/29 v2.0v Standard LaTeX package
)
(c:/texlive/2023/texmf-dist/tex/latex/csquotes/csquotes.sty
Package: csquotes 2022-09-14 v5.2n context-sensitive quotations (JAW)
\csq@reset=\count455
\csq@gtype=\count456
\csq@glevel=\count457
\csq@qlevel=\count458
\csq@maxlvl=\count459
\csq@tshold=\count460
\csq@ltx@everypar=\toks28

(c:/texlive/2023/texmf-dist/tex/latex/csquotes/csquotes.def
File: csquotes.def 2022-09-14 v5.2n csquotes generic definitions (JAW)
)
Package csquotes Info: Trying to load configuration file 'csquotes.cfg'...
Package csquotes Info: ... configuration file loaded successfully.

(c:/texlive/2023/texmf-dist/tex/latex/csquotes/csquotes.cfg
File: csquotes.cfg 
))
(c:/texlive/2023/texmf-dist/tex/latex/diagbox/diagbox.sty
Package: diagbox 2020/02/09 v2.3 Making table heads with diagonal lines

(c:/texlive/2023/texmf-dist/tex/latex/pict2e/pict2e.sty
Package: pict2e 2020/09/30 v0.4b Improved picture commands (HjG,RN,JT)

(c:/texlive/2023/texmf-dist/tex/latex/pict2e/pict2e.cfg
File: pict2e.cfg 2016/02/05 v0.1u pict2e configuration for teTeX/TeXLive
)
Package pict2e Info: Driver file: pdftex.def on input line 112.
Package pict2e Info: Driver file for pict2e: p2e-pdftex.def on input line 114.

(c:/texlive/2023/texmf-dist/tex/latex/pict2e/p2e-pdftex.def
File: p2e-pdftex.def 2016/02/05 v0.1u Driver-dependant file (RN,HjG,JT)
)
\pIIe@GRAPH=\toks29
\@arclen=\dimen191
\@arcrad=\dimen192
\pIIe@tempdima=\dimen193
\pIIe@tempdimb=\dimen194
\pIIe@tempdimc=\dimen195
\pIIe@tempdimd=\dimen196
\pIIe@tempdime=\dimen197
\pIIe@tempdimf=\dimen198
)
(c:/texlive/2023/texmf-dist/tex/latex/tools/calc.sty
Package: calc 2017/05/25 v4.3 Infix arithmetic (KKT,FJ)
\calc@Acount=\count461
\calc@Bcount=\count462
\calc@Adimen=\dimen199
\calc@Bdimen=\dimen256
\calc@Askip=\skip82
\calc@Bskip=\skip83
LaTeX Info: Redefining \setlength on input line 80.
LaTeX Info: Redefining \addtolength on input line 81.
\calc@Ccount=\count463
\calc@Cskip=\skip84
)
(c:/texlive/2023/texmf-dist/tex/latex/tools/array.sty
Package: array 2022/09/04 v2.5g Tabular extension package (FMi)
\col@sep=\dimen257
\ar@mcellbox=\box60
\extrarowheight=\dimen258
\NC@list=\toks30
\extratabsurround=\skip85
\backup@length=\skip86
\ar@cellbox=\box61
)
\diagbox@boxa=\box62
\diagbox@boxb=\box63
\diagbox@boxm=\box64
\diagbox@wd=\dimen259
\diagbox@ht=\dimen260
\diagbox@insepl=\dimen261
\diagbox@insepr=\dimen262
\diagbox@outsepl=\dimen263
\diagbox@outsepr=\dimen264
)
(c:/texlive/2023/texmf-dist/tex/latex/tools/verbatim.sty
Package: verbatim 2022-07-02 v1.5u LaTeX2e package for verbatim enhancements
\every@verbatim=\toks31
\verbatim@line=\toks32
\verbatim@in@stream=\read4
)
(c:/texlive/2023/texmf-dist/tex/latex/setspace/setspace.sty
Package: setspace 2022/12/04 v6.7b set line spacing
)
(c:/texlive/2023/texmf-dist/tex/latex/titlesec/titlesec.sty
Package: titlesec 2021/07/05 v2.14 Sectioning titles
\ttl@box=\box65
\beforetitleunit=\skip87
\aftertitleunit=\skip88
\ttl@plus=\dimen265
\ttl@minus=\dimen266
\ttl@toksa=\toks33
\titlewidth=\dimen267
\titlewidthlast=\dimen268
\titlewidthfirst=\dimen269
)
Package csquotes Info: Checking for multilingual support...
Package csquotes Info: ... found 'babel' package.
Package csquotes Info: Adjusting default style.
Package csquotes Info: Redefining alias 'default' -> 'british'.
 (./ESI-main.aux)
\openout1 = `ESI-main.aux'.

LaTeX Font Info:    Checking defaults for OML/cmm/m/it on input line 92.
LaTeX Font Info:    ... okay on input line 92.
LaTeX Font Info:    Checking defaults for OMS/cmsy/m/n on input line 92.
LaTeX Font Info:    ... okay on input line 92.
LaTeX Font Info:    Checking defaults for OT1/cmr/m/n on input line 92.
LaTeX Font Info:    ... okay on input line 92.
LaTeX Font Info:    Checking defaults for T1/cmr/m/n on input line 92.
LaTeX Font Info:    ... okay on input line 92.
LaTeX Font Info:    Checking defaults for TS1/cmr/m/n on input line 92.
LaTeX Font Info:    ... okay on input line 92.
LaTeX Font Info:    Checking defaults for OMX/cmex/m/n on input line 92.
LaTeX Font Info:    ... okay on input line 92.
LaTeX Font Info:    Checking defaults for U/cmr/m/n on input line 92.
LaTeX Font Info:    ... okay on input line 92.
LaTeX Font Info:    Checking defaults for PD1/pdf/m/n on input line 92.
LaTeX Font Info:    ... okay on input line 92.
LaTeX Font Info:    Checking defaults for PU/pdf/m/n on input line 92.
LaTeX Font Info:    ... okay on input line 92.

*geometry* driver: auto-detecting
*geometry* detected driver: pdftex
*geometry* verbose mode - [ preamble ] result:
* driver: pdftex
* paper: a4paper
* layout: <same size as paper>
* layoutoffset:(h,v)=(0.0pt,0.0pt)
* modes: 
* h-part:(L,W,R)=(71.13188pt, 455.24411pt, 71.13188pt)
* v-part:(T,H,B)=(56.9055pt, 731.23584pt, 56.9055pt)
* \paperwidth=597.50787pt
* \paperheight=845.04684pt
* \textwidth=455.24411pt
* \textheight=731.23584pt
* \oddsidemargin=-1.1381pt
* \evensidemargin=-1.1381pt
* \topmargin=-52.36449pt
* \headheight=12.0pt
* \headsep=25.0pt
* \topskip=12.0pt
* \footskip=30.0pt
* \marginparwidth=49.79231pt
* \marginparsep=10.0pt
* \columnsep=10.0pt
* \skip\footins=10.8pt plus 4.0pt minus 2.0pt
* \hoffset=0.0pt
* \voffset=0.0pt
* \mag=1000
* \@twocolumnfalse
* \@twosidefalse
* \@mparswitchfalse
* \@reversemarginfalse
* (1in=72.27pt=25.4mm, 1cm=28.453pt)

Package biblatex Info: Trying to load language 'british'...
Package biblatex Info: ... file 'british.lbx' found.
(c:/texlive/2023/texmf-dist/tex/latex/biblatex/lbx/british.lbx
File: british.lbx 2023/03/05 v3.19 biblatex localization (PK/MW)
Package biblatex Info: Trying to load language 'english'...
Package biblatex Info: ... file 'english.lbx' found.

(c:/texlive/2023/texmf-dist/tex/latex/biblatex/lbx/english.lbx
File: english.lbx 2023/03/05 v3.19 biblatex localization (PK/MW)
))
Package biblatex Info: Input encoding 'utf8' detected.
Package biblatex Info: Automatic encoding selection.
(biblatex)             Assuming data encoding 'utf8'.
\openout3 = `ESI-main.bcf'.

Package biblatex Info: Trying to load bibliographic data...
Package biblatex Info: ... file 'ESI-main.bbl' not found.

No file ESI-main.bbl.
Package biblatex Info: Reference section=0 on input line 92.
Package biblatex Info: Reference segment=0 on input line 92.
(c:/texlive/2023/texmf-dist/tex/context/base/mkii/supp-pdf.mkii
[Loading MPS to PDF converter (version 2006.09.02).]
\scratchcounter=\count464
\scratchdimen=\dimen270
\scratchbox=\box66
\nofMPsegments=\count465
\nofMParguments=\count466
\everyMPshowfont=\toks34
\MPscratchCnt=\count467
\MPscratchDim=\dimen271
\MPnumerator=\count468
\makeMPintoPDFobject=\count469
\everyMPtoPDFconversion=\toks35
) (c:/texlive/2023/texmf-dist/tex/latex/epstopdf-pkg/epstopdf-base.sty
Package: epstopdf-base 2020-01-24 v2.11 Base part for package epstopdf
Package epstopdf-base Info: Redefining graphics rule for `.eps' on input line 4
85.

(c:/texlive/2023/texmf-dist/tex/latex/latexconfig/epstopdf-sys.cfg
File: epstopdf-sys.cfg 2010/07/13 v1.3 Configuration of (r)epstopdf for TeX Liv
e
))
(c:/texlive/2023/texmf-dist/tex/latex/graphics/color.sty
Package: color 2022/01/06 v1.3d Standard LaTeX Color (DPC)

(c:/texlive/2023/texmf-dist/tex/latex/graphics-cfg/color.cfg
File: color.cfg 2016/01/02 v1.6 sample color configuration
)
Package color Info: Driver file: pdftex.def on input line 149.

(c:/texlive/2023/texmf-dist/tex/latex/graphics/mathcolor.ltx))
Package hyperref Info: Link coloring ON on input line 92.
 (./ESI-main.out) (./ESI-main.out)
\@outlinefile=\write4
\openout4 = `ESI-main.out'.

Package caption Info: Begin \AtBeginDocument code.
Package caption Info: float package is loaded.
Package caption Info: listings package is loaded.
Package caption Info: threeparttable package is loaded.
Package caption Info: End \AtBeginDocument code.
\c@lstlisting=\count470
LaTeX Font Info:    Trying to load font information for U+rsfs on input line 94
.
 (c:/texlive/2023/texmf-dist/tex/latex/jknapltx/ursfs.fd
File: ursfs.fd 1998/03/24 rsfs font definition file (jk)
)
LaTeX Font Info:    Trying to load font information for U+msa on input line 94.


(c:/texlive/2023/texmf-dist/tex/latex/amsfonts/umsa.fd
File: umsa.fd 2013/01/14 v3.01 AMS symbols A
)
LaTeX Font Info:    Trying to load font information for U+msb on input line 94.


(c:/texlive/2023/texmf-dist/tex/latex/amsfonts/umsb.fd
File: umsb.fd 2013/01/14 v3.01 AMS symbols B
)
LaTeX Font Info:    Trying to load font information for T1+cmtt on input line 9
4.

(c:/texlive/2023/texmf-dist/tex/latex/base/t1cmtt.fd
File: t1cmtt.fd 2022/07/10 v2.5l Standard LaTeX font definitions
) [1

{c:/texlive/2023/texmf-var/fonts/map/pdftex/updmap/pdftex.map}{c:/texlive/2023/
texmf-dist/fonts/enc/dvips/cm-super/cm-super-t1.enc}]
<lver.png, id=28, 1423.719pt x 430.4883pt>
File: lver.png Graphic file (type png)
<use lver.png>
Package pdftex.def Info: lver.png  used on input line 110.
(pdftex.def)             Requested size: 455.24411pt x 137.65396pt.
 [2 <./lver.png>]
<freq_sweep.png, id=37, 1423.719pt x 430.4883pt>
File: freq_sweep.png Graphic file (type png)
<use freq_sweep.png>
Package pdftex.def Info: freq_sweep.png  used on input line 119.
(pdftex.def)             Requested size: 455.24411pt x 137.65396pt.
 [3 <./freq_sweep.png>]

Package hyperref Warning: Token not allowed in a PDF string (Unicode):
(hyperref)                removing `math shift' on input line 125.


Package hyperref Warning: Token not allowed in a PDF string (Unicode):
(hyperref)                removing `\sigma' on input line 125.


Package hyperref Warning: Token not allowed in a PDF string (Unicode):
(hyperref)                removing `superscript' on input line 125.


Package hyperref Warning: Token not allowed in a PDF string (Unicode):
(hyperref)                removing `math shift' on input line 125.

<ESI_g2_curves.png, id=44, 720.17055pt x 1335.42915pt>
File: ESI_g2_curves.png Graphic file (type png)
<use ESI_g2_curves.png>
Package pdftex.def Info: ESI_g2_curves.png  used on input line 128.
(pdftex.def)             Requested size: 273.14923pt x 506.51064pt.
[4 <./ESI_g2_curves.png>]

Package caption Warning: Unused \captionsetup[table] on input line 53.
See the caption package documentation for explanation.

(./ESI-main.aux)
Package rerunfilecheck Info: File `ESI-main.out' has not changed.
(rerunfilecheck)             Checksum: 792BC815E8BEA34645A138CDC19AE162;525.
Package logreq Info: Writing requests to 'ESI-main.run.xml'.
\openout1 = `ESI-main.run.xml'.

 ) 
Here is how much of TeX's memory you used:
 23961 strings out of 476025
 418579 string characters out of 5794014
 1855382 words of memory out of 5000000
 44068 multiletter control sequences out of 15000+600000
 530404 words of font info for 90 fonts, out of 8000000 for 9000
 1141 hyphenation exceptions out of 8191
 63i,6n,70p,1205b,2361s stack positions out of 10000i,1000n,20000p,200000b,200000s
<c:/texlive/2023/texmf-dist/fonts/type1/public/amsfonts/cm/cmmi12.pfb><c:/tex
live/2023/texmf-dist/fonts/type1/public/amsfonts/cm/cmr12.pfb><c:/texlive/2023/
texmf-dist/fonts/type1/public/amsfonts/cm/cmr8.pfb><c:/texlive/2023/texmf-dist/
fonts/type1/public/cm-super/sfbx1728.pfb><c:/texlive/2023/texmf-dist/fonts/type
1/public/cm-super/sfrm0800.pfb><c:/texlive/2023/texmf-dist/fonts/type1/public/c
m-super/sfrm1000.pfb><c:/texlive/2023/texmf-dist/fonts/type1/public/cm-super/sf
rm1095.pfb><c:/texlive/2023/texmf-dist/fonts/type1/public/cm-super/sfrm1200.pfb
><c:/texlive/2023/texmf-dist/fonts/type1/public/cm-super/sfrm1440.pfb><c:/texli
ve/2023/texmf-dist/fonts/type1/public/cm-super/sfrm2074.pfb><c:/texlive/2023/te
xmf-dist/fonts/type1/public/cm-super/sftt1095.pfb>
Output written on ESI-main.pdf (4 pages, 5603106 bytes).
PDF statistics:
 106 PDF objects out of 1000 (max. 8388607)
 71 compressed objects within 1 object stream
 11 named destinations out of 1000 (max. 500000)
 40 words of extra memory for PDF output out of 10000 (max. 10000000)
