# Supplementary material for: Ion-Specific Gelation and Internal Dynamics of Nanocellulose Biocompatible Hybrid Hydrogels: Insights from Fluctuation Analysis
Source: Gels. 2025 Mar 12;11(3):197. doi: 10.3390/gels11030197 (PMC11942523; doi:10.3390/gels11030197)
Supplement: Supplementary file 1 [file gels-11-00197-s001.zip › ESI-main.out]

\BOOKMARK [1][-]{section.1}{\376\377\000L\000i\000n\000e\000a\000r\000\040\000V\000i\000s\000c\000o\000e\000l\000a\000s\000t\000i\000c\000\040\000R\000e\000g\000i\000o\000n\000s\000.}{}% 1
\BOOKMARK [1][-]{section.2}{\376\377\000F\000r\000e\000q\000u\000e\000n\000c\000y\000\040\000S\000w\000e\000e\000p\000s\000.}{}% 2
\BOOKMARK [1][-]{section.3}{\376\377\0002\000\040\000a\000n\000d\000\040\000S\000t\000a\000t\000i\000c\000\040\000L\000i\000g\000h\000t\000\040\000S\000c\000a\000t\000t\000e\000r\000i\000n\000g\000.}{}% 3
