# Supplementary material for: Ion-Specific Gelation and Internal Dynamics of Nanocellulose Biocompatible Hybrid Hydrogels: Insights from Fluctuation Analysis
Source: Gels. 2025 Mar 12;11(3):197. doi: 10.3390/gels11030197 (PMC11942523; doi:10.3390/gels11030197)
Supplement: Supplementary file 1 [file gels-11-00197-s001.zip › ESI-main.tex]

\documentclass[12pt,a4paper]{article}

% Language setting
\usepackage[british]{babel}
% Set page size and margins
\usepackage[a4paper,top=2cm,bottom=2cm,left=2.5cm,right=2.5cm,marginparwidth=1.75cm]{geometry}

\usepackage[style=numeric-comp, backend=biber]{biblatex}
\addbibresource{ESI-references.bib} % Your .bib file

\usepackage{amsmath}
\usepackage{graphicx}
\usepackage[colorlinks=true, allcolors=blue]{hyperref}
\usepackage{hyperref}
\usepackage[title]{appendix}
\usepackage{mathrsfs}
\usepackage{amsfonts}
\usepackage{booktabs} % For \toprule, \midrule, \botrule
\usepackage{caption}  % For \caption
\usepackage{threeparttable} % For table footnotes
\usepackage{algorithm}
\usepackage{algorithmicx}
\usepackage{algpseudocode}
\usepackage{listings}
\usepackage{enumitem}
\usepackage{chngcntr}
\usepackage{booktabs}
\usepackage{lipsum}
\usepackage{subcaption}
\usepackage{authblk}
\usepackage[T1]{fontenc}    % Font encoding
\usepackage{csquotes}       % Include csquotes
\usepackage{diagbox}
\usepackage{verbatim}

% Customize line spacing
\usepackage{setspace}
\onehalfspacing % 1.5 line spacing

% Redefine section and subsection numbering format
\usepackage{titlesec}
\titleformat{\section} % Redefine section numbering format
  {\normalfont\Large\bfseries}{\thesection.}{1em}{}

% Define a new command for the fourth-level title.
\newcommand{\subsubsubsection}[1]{%
  \vspace{\baselineskip}% Add some space
  \noindent\textbf{#1\\}\quad% Adjust formatting as needed
}
% Change the position of the table caption above the table
\usepackage{float}   % for customizing caption position
\usepackage{caption} % for customizing caption format
\captionsetup[table]{position=top} % caption position for tables

% Define the unnumbered list
\makeatletter
\newenvironment{unlist}{%
  \begin{list}{}{%
    \setlength{\labelwidth}{0pt}%
    \setlength{\labelsep}{0pt}%
    \setlength{\leftmargin}{2em}%
    \setlength{\itemindent}{-2em}%
    \setlength{\topsep}{\medskipamount}%
    \setlength{\itemsep}{3pt}%
  }%
}{%
  \end{list}%
}
\makeatother

% Suppress the warning about \@parboxrestore
\pdfsuppresswarningpagegroup=1


%-------------------------------------------
% Paper Head
%-------------------------------------------
\title{Electronic Supplementary Information\\
Ion-Specific Gelation and Internal Dynamics of Nanocellulose Biocompatible Hybrid Hydrogels: Insights from Fluctuation Analysis}

\author[1]{Arianna Bartolomei}
\author[1]{Elvira D'Amato}
\author[1]{Marina Scarpa}
\author[2]{Greta Bergamaschi}
\author[2]{Alessandro Gori}
\author[1,*]{Paolo Bettotti}

\affil[1]{\small Nanoscience Laboratory, Department of Physics, University of Trento, v. Sommarive 14, 38123 Povo, Trento, Italy.}
\affil[2]{National Research Council of Italy, Istituto di Chimica Del Riconoscimento Molecolare (ICRM), Via Mario Bianco, 9, Milano, 20131, Italy}
\affil[*]{Corresponding author: \texttt{paolo.bettotti@unitn.it}}

\begin{document}
\date{}
\maketitle

%-------------------------------------------
% Paper Body
%-------------------------------------------
%--- Section ---%
\newpage


\section{Linear Viscoelastic Regions.}
%\renewcommand{\thespecialtable}{A\arabic{specialtable}}
\renewcommand{\thefigure}{S\arabic{figure}}

\begin{figure}[h]
\centering
  \includegraphics[width=1\textwidth]{lver.png}
  \caption{Linear Viscoelastic Region for each hydrogel composition investigated. Solid line with  markers reports the Elastic moduli, dotted lines report the Viscous moduli.  Please refers to the article main text for the different sample compositions listed in the legend.}
  \label{fgr:lver}
\end{figure}

\newpage
\section{Frequency Sweeps.}
\begin{figure}[h]
\centering
  \includegraphics[width=1\textwidth]{freq_sweep.png}
  \caption{Frequency Sweep analysis for each hydrogel composition investigated.  Solid line with  markers reports the Elastic moduli, dotted lines report the Viscous moduli. Please refers to the article main text for the different sample compositons listed in the legend.}
  \label{fgr:freq_sweep}
\end{figure}

\newpage
\section{$\sigma^{2}$ and Static Light Scattering.}
\begin{figure}[!h]
\centering
  \includegraphics[width=0.6\textwidth]{ESI_g2_curves.png}
  \caption{$\sigma^{2}$ and Static Light Scattering for all compositions investigated. Labels indicate the composition for the specific subplot row. The red line indicates $\sigma_{2}^{2}$, the grey line is the time average of the static light scattered during each run, normalized to unit range (time duration of each runs: 5 s).}
  \label{fgr:NCs}
\end{figure}

\begin{comment}
\section{A note to the use Scanning Electron Microscope to characterize hydrogels structure}
Our gels are highly transparent as shown in Fig. \ref{fgr:cell_culture} for any of the composition investigated. This fact differs from several results shown in literature where the gels are barely transparent and instead opaque in their appearance, due to strong light scattering. In fact, considering the refractive index of cellulose (n=1.5) and water (n=1.33), the refractive index contrast would be as high as that between silica and water.
\begin{figure}
\centering
  \includegraphics[width=0.8\textwidth]{cell_cultures.png}
  \caption{Multiwell plate used for the MTT assay clearly shows the high transparency of all our gels. The labels on the left indicate the composition of the samples.}
  \label{fgr:cell_culture}
\end{figure}

Often Scanning Electron Microscope (SEM) is used to characterized hydrogels structure. SEM requires high vacuum to produce high quality images, thus hydrogels have be dehydrated before being characterized. Generally the freeze-drying method is used and it is assumed that it does not perturb the structure of the gel. If this assumption was true the hydrogels should be transparent for the reasons provided by the two estimation given below. On the other hand, several publications reports about the formation of macroscopic honeycomb structures with pore size ranging from few to hundreds of $\mu$m and show opaque and milky hydrogels. 
Even if the cellulose solid frame was few nm thick, the light scattering of such a structure would produce a complete opaque and milky appearance of the gel, for gel thickness in the order of mm or above. Thus our gels have a different structure compared to many other reported in literature and this might also play a role in type of interactoin with the cells that we noticed.
%Often Scanning Electron Microscope (SEM) is used to characterized hydrogels structure. SEM requires high vacuum to produce high quality images, thus hydrogels have be dehydrated before being characterized. Generally the freeze-drying method is used and it is assumed that it does not perturb the structure of the gel. Several publications reports about the formation of macroscopic honeycomb structures with pore size ranging from few to hundreds of $\mu$m. If this assumption was true and considering the refractive index of cellulose (n=1.5) and water (n=1.33), the refractive index contrast would be as high as that between silica and water. Thus, even if the cellulose solid frame was few nm thick, the light scattering of such a structure would produce a complete opaque and milky appearance of the gel, for gel thickness in the order of mm or above. That is not what we see in our samples: see Fig. \ref{cell_culture} to verify the transparency of any hybrid composition as well as that of the pure NC.
Here below we report an estimation of the average expected distance between cellulose nanocrystals for the typical concentration used to form the gels and we show that they sit essentially one next each other, thus questioning the need to create honeycomb macrostructures and that, most probably, these are artefacts are due to the freeze-drying process. Consider a typical NC density of 5 mg/mL that is roughly the minimum required to obtain a gel by ionotropic gelation and assume a NC density of $\rho_{NC}=1.5 g/cm^{3}$. One mL of CNC suspension contains : $\frac{5}{1.5}=3.\bar{3} \mu L$ of cellulose nanocrystals (CNC). Considering the average volume of each CNC to be: $4 \cdot 4 \cdot 300 = 4.8e-18\ cm^{3}$, then there are $\sim 0.7e15\ CNC/mL$. In $1\ cm^{3}$ of volume roughly 33333 CNC are required to fill the side of the cube. Now think to place lines of CNC, all aligned along a cartesian axis and spaced apart by $N$, so to fill the entire cube volume and repeat such alignment along all the three axis: $33333 \cdot N \cdot N \cdot 3 = 0.7e15\ CNC/mL$ that produce $N \sim 1.2e5\ lines/cube face$ that are equivalent to a spacing between the CNC lines of $N \sim 80\ nm$.\\
An alternative approach is the following: assume that each CNC in solution spans \textit{its own sphere of influence}, that is each CNC has an excluded volume equal to a sphere whose diameter is equal to the CNC lenght (minus the CNC volume). The volume of such a sphere is $4/3\pi 150e-27\ m^{3} = 1.4e-20\ m^{3}$ the total volume provided by such sphere multiplied by the number of CNC/mL provides: $0.7e15 \cdot 1.4e-20 =9.8e-6\ m^{3} \sim 1\ cm^{3}$.\\
Both rough calculations support the idea that the structure of a jellified CNC hydrogel is made of a densely packed CNCs with no honeycomb macroscopic structures. To note that the values of CNC spacing indicated above correspond to the NMR values of the water cages obtained in \cite{Maestri2017}.
\end{comment}


%-------------------------------------------
% References
%-------------------------------------------
\newpage
% Print bibliography
%\printbibliography

\end{document}
