# Supplementary material for: Ion-Specific Gelation and Internal Dynamics of Nanocellulose Biocompatible Hybrid Hydrogels: Insights from Fluctuation Analysis
Source: Gels. 2025 Mar 12;11(3):197. doi: 10.3390/gels11030197 (PMC11942523; doi:10.3390/gels11030197)
Supplement: Supplementary file 1 [file gels-11-00197-s001.zip › ESI-references.bib]

@article{GOMEZORDONEZ20111514,
title = {FTIR-ATR spectroscopy as a tool for polysaccharide identification in edible brown and red seaweeds},
journal = {Food Hydrocolloids},
volume = {25},
number = {6},
pages = {1514-1520},
year = {2011},
doi = {https://doi.org/10.1016/j.foodhyd.2011.02.009},
author = {Eva Gómez-Ordóñez and Pilar Rupérez},
}

@article{VRANDECIC201071,
title = {Kinetic analysis of thermal degradation of poly(ethylene glycol) and poly(ethylene oxide)s of different molecular weight},
journal = {Thermochimica Acta},
volume = {498},
number = {1},
pages = {71-80},
year = {2010},
doi = {https://doi.org/10.1016/j.tca.2009.10.005},
author = {Nataša Stipanelov Vrandečić and Matko Erceg and Miće Jakić and Ivka Klarić},
}

@article{KOTOV2023120320,
title = {Elucidating the fine-scale structural morphology of nanocellulose by nano infrared spectroscopy},
journal = {Carbohydrate Polymers},
volume = {302},
pages = {120320},
year = {2023},
doi = {https://doi.org/10.1016/j.carbpol.2022.120320},
author = {Nikolay Kotov and Per A. Larsson and Karishma Jain and Tiffany Abitbol and Adrian Cernescu and Lars Wågberg and C. Magnus Johnson},
keywords = {Nanocellulose, Cellulose nanocrystals, Cellulose nanofibrils, Crystalline and amorphous domains, Nano-FTIR spectroscopy, S-SNOM},
}

@article{HONG2021100168,
title = {Applications of infrared spectroscopy in polysaccharide structural analysis: Progress, challenge and perspective},
journal = {Food Chemistry: X},
volume = {12},
pages = {100168},
year = {2021},
doi = {https://doi.org/10.1016/j.fochx.2021.100168},
author = {Tao Hong and Jun-Yi Yin and Shao-Ping Nie and Ming-Yong Xie},
}

@ARTICLE{Maestri2017,
	author = {Maestri, C.A. and Abrami, M. and Hazan, S. and Chistè, E. and Golan, Y. and Rohrer, J. and Bernkop-Schnürch, A. and Grassi, M. and Scarpa, M. and Bettotti, P.},
	title = {Role of sonication pre-treatment and cation valence in the sol-gel transition of nano-cellulose suspensions},
	year = {2017},
	journal = {Scientific Reports},
	volume = {7},
	number = {1},
	doi = {10.1038/s41598-017-11649-4},
	url = {https://www.scopus.com/inward/record.uri?eid=2-s2.0-85029233495&doi=10.1038%2fs41598-017-11649-4&partnerID=40&md5=491cea4238daa8dceb18904e643a864f},
	type = {Article},
	publication_stage = {Final},
	source = {Scopus},
	note = {Cited by: 27; All Open Access, Gold Open Access}
}

@ARTICLE{Kim20187299,
	author = {Kim, Hyo Jeong and Oh, Dongyeop X. and Choy, Seunghwan and Nguyen, Hoang-Linh and Cha, Hyung Joon and Hwang, Dong Soo},
	title = {3D cellulose nanofiber scaffold with homogeneous cell population and long-term proliferation},
	year = {2018},
	journal = {Cellulose},
	volume = {25},
	number = {12},
	pages = {7299 – 7314},
	doi = {10.1007/s10570-018-2058-y},
	url = {https://www.scopus.com/inward/record.uri?eid=2-s2.0-85054583639&doi=10.1007%2fs10570-018-2058-y&partnerID=40&md5=db24fa187acb292a94b19c86792af635},
	type = {Article},
	publication_stage = {Final},
	source = {Scopus},
	note = {Cited by: 20}
}

@ARTICLE{Sakai2016,
	author = {Sakai, Koh and Kobayashi, Yuri and Saito, Tsuguyuki and Isogai, Akira},
	title = {Partitioned airs at microscale and nanoscale: Thermal diffusivity in ultrahigh porosity solids of nanocellulose},
	year = {2016},
	journal = {Scientific Reports},
	volume = {6},
	doi = {10.1038/srep20434},
	url = {https://www.scopus.com/inward/record.uri?eid=2-s2.0-84957550581&doi=10.1038%2fsrep20434&partnerID=40&md5=57cc971b97ee54945f1ef2d938a77ba4},
	type = {Article},
	publication_stage = {Final},
	source = {Scopus},
	note = {Cited by: 103; All Open Access, Gold Open Access}
}
